# Supplementary material for: Nowcasting Sexually Transmitted Infections in Chicago: Predictive Modeling and Evaluation Study Using Google Trends
Source: JMIR Public Health Surveill. 2020 Nov 5;6(4):e20588. doi: 10.2196/20588 (PMC7677015; doi:10.2196/20588)
Supplement: Multimedia Appendix 2 [file publichealth_v6i4e20588_app2.txt]

A= load('C:\Users\rbhaumik\runa\SupriyaMehta\GOOGLE TREND\ageanalysis_2017.csv');


Y= A(:,1);
X= A(:,5:98);

k=10;
CVO = cvpartition(Y,'k',k);

ResultsMAE = zeros(10,k);
ResultsCorr = zeros(10,k);

countFC = zeros(10,94);

for j= 1:10

% /*# get indices of 10-fold CV

total_score_e= []; %zeros(k,4);

 for i = 1:k
    
   constraint=0;
   
     trainIdxnew = CVO.training(i);
    testIdxnew = CVO.test(i);        %# get indices training instances
    
    XTrain = X(trainIdxnew,:);
    YTrain = Y(trainIdxnew,:);
    XTest = X(testIdxnew,:);
    YTest = Y(testIdxnew,:);
    
     
     alpha= (j)*.1 ;
     
%      [B1 FitInfo1] = lasso(XTrain,yTrain,'CV',10, 'Alpha',alpha);
%      indx = FitInfo1.IndexMinMSE;
%      B0 = B1(:,indx);
%      minpts1 = find(B0);
% lassoPlot(B,FitInfo1,'plottype','CV');
     
     [B1 FitInfo1] = lassoglm(XTrain,YTrain,'poisson','CV',10, 'Alpha',alpha);
% % lassoPlot(B,FitInfo1,'plottype','CV');
    minpts1 = find(B1(:,FitInfo1.IndexMinDeviance));
% 
     
     

     for l= 1:length(minpts1)
         countFC(j,minpts1(l)) = countFC(j,minpts1(l))+1;
     end;
         
      
      disp(minpts1 )
      

% B0= B(minpts,FitInfo.IndexMinDeviance)


      X1 = XTrain(:,minpts1);

      mdl1 = fitglm(X1,YTrain,'linear','Distribution','poisson');

    ypred1 = predict(mdl1,XTest(:,minpts1));

    builtInMAE1 = mae(YTest-ypred1);
    
    corr1 = corrcoef(YTest,ypred1);
    
    ResultsMAE(j,i) = builtInMAE1;
    ResultsCorr(j,i) = corr1(1,2);
    
    
  
end;


end;

% I = find(countFC(7,:) > 7);
% 
% % 
%   reducedX =  X(:,I);
% 
%  mdl2 = fitglm(reducedX,Y,'linear','Distribution','poisson');
% 
%   ypred1 = predict(mdl2,reducedX);
% 
%  builtInMAE1 = mae(Y-ypred1);
%     
%     corr1 = corrcoef(Y,ypred1);
% % % 
