# Supplementary material for: Nowcasting Sexually Transmitted Infections in Chicago: Predictive Modeling and Evaluation Study Using Google Trends
Source: JMIR Public Health Surveill. 2020 Nov 5;6(4):e20588. doi: 10.2196/20588 (PMC7677015; doi:10.2196/20588)
Supplement: Multimedia Appendix 3 [file publichealth_v6i4e20588_app3.txt]

########   Cross Correlation Coefficients #############################################
 data = read.csv("c://users/rbhaumik/runa/Supriya Mehta/DataForAnalysis.csv", header = False)
                       
                       p <-numeric(71,15)
                       
                       List <- list()
                       
                       for(i in 1:71)
                       {
                       ccfvalues = ccf(data[,1],data[,i+1],lag.max=7)
                       List[[i]] <- ccfvalues$acf
                       }
                       
                       write.csv(List, file = "C:/Users/rbhaumik/runa/SupriyaMehta/CCFResults.csv")
